# Supplementary material for: Locating, tracing and sequencing multiple expanded genetic letters in complex DNA context via a bridge-base approach
Source: Nucleic Acids Res. 2023 Mar 27;51(9):e52. doi: 10.1093/nar/gkad218 (PMC10201413; doi:10.1093/nar/gkad218)
Supplement: gkad218_Supplemental_Files [file gkad218_supplemental_files.zip]

Archive with 3 entries (3 files):
- Raw Deep sequencing data.zip
- Table S1--Summary of sequence combinations.xlsx
- TAT-Supporting information-final(1)(1)(1)-1.pdf
