# Supplementary material for: Locating, tracing and sequencing multiple expanded genetic letters in complex DNA context via a bridge-base approach
Source: Nucleic Acids Res. 2023 Mar 27;51(9):e52. doi: 10.1093/nar/gkad218 (PMC10201413; doi:10.1093/nar/gkad218)
Supplement: gkad218_Supplemental_Files [file gkad218_supplemental_files.zip › Table S1--Summary of sequence combinations.xlsx]

## Sheet: Sheet1
Summary of sequence combinations can not complete the dual orientation of NaM-TPT3
Transformation description		Both being transferred to T	Both being transferred to G	Both being transferred to C	Both being transferred to messy signals
		CGCXAGC	CGGXACA	GACXATA	AAAXCGG
		GGTXATT	CGGXACC	GCCXATA	CAAXCGG
			CGGXACT	GGAXATA	GAAXCGG
			TGAXAGA	GGCXATA	TAAXCGG
			TTAXAGA	GGAXCAA	ACAXCGG
			CTAXCAC	GACXCAT	CCAXCGG
			TGCXCTA	GGAXCAT	GCAXCGG
			AAAXGAA	GGCXCAT	TCAXCGG
			AGAXGAA	GGAXCCA	AGAXCGG
			ATAXGAA	GGAXCCT	CGAXCGG
			CAAXGAA	GACXCTA	GGAXCGG
			GAAXGAA	GGAXCTA	TGAXCGG
			GGAXGAA	GGCXCTA	ATAXCGG
			ACGXGAA	AAAXGGG	CTAXCGG
			ACGXGAC	AACXGGG	GTAXCGG
			CCGXGAC	AAGXGGG	TTAXCGG
			GCGXGAC	AATXGGG	CACXCGG
			TCGXGAC	ACAXGGG	TACXCGG
			AAAXGAG	ACCXGGG	ACCXCGG
			AAAXGCA	ACGXGGG	CCCXCGG
			ATAXGCA	ACTXGGG	TCCXCGG
			CAAXGCA	AGAXGGG	CGCXCGG
			CTAXGCA	AGCXGGG	TGCXCGG
			GAAXGCA	AGGXGGG	ATCXCGG
			TTAXGCA	AGTXGGG	CTCXCGG
			AAAXGCT	ATAXGGG	GTCXCGG
			ATAXGCT	ATCXGGG	TTCXCGG
			CGAXGCT	ATGXGGG	AAGXCGG
			TAAXGCT	ATTXGGG	CAGXCGG
			TGAXGCT	CAAXGGG	GAGXCGG
			AACXGGA	CACXGGG	TAGXCGG
			ACCXGGA	CAGXGGG	ACGXCGG
			AGCXGGA	CATXGGG	CCGXCGG
			ATCXGGA	CCAXGGG	GCGXCGG
			CACXGGA	CCCXGGG	TCGXCGG
			CCCXGGA	CCGXGGG	AGGXCGG
			CGCXGGA	CCTXGGG	CGGXCGG
			CTCXGGA	CGAXGGG	GGGXCGG
			GACXGGA	CGCXGGG	TGGXCGG
			GCCXGGA	CGGXGGG	ATGXCGG
			GGCXGGA	CGTXGGG	CTGXCGG
			GTCXGGA	CTAXGGG	GTGXCGG
			TACXGGA	CTCXGGG	TTGXCGG
			TCCXGGA	CTGXGGG	TATXCGG
			TGCXGGA	CTTXGGG	CCTXCGG
			TTCXGGA	GAAXGGG	TCTXCGG
			TTCXGGC	GACXGGG	ATTXCGG
				GAGXGGG	CTTXCGG
				GATXGGG	GTTXCGG
				GCAXGGG	TTTXCGG
				GCCXGGG
				GCGXGGG
				GCTXGGG
				GGAXGGG
				GGCXGGG
				GGGXGGG
				GGTXGGG
				GTAXGGG
				GTCXGGG
				GTGXGGG
				GTTXGGG
				TAAXGGG
				TACXGGG
				TAGXGGG
				TATXGGG
				TCAXGGG
				TCCXGGG
				TCGXGGG
				TCTXGGG
				TGAXGGG
				TGCXGGG
				TGGXGGG
				TGTXGGG
				TTAXGGG
				TTCXGGG
				TTGXGGG
				TTTXGGG
				GACXTAG
				GGAXTAG
				GGCXTAG
